# Supplementary material for: DNA Methylation and Alternative Splicing Safeguard Genome and Transcriptome After a Retrotransposition Burst in Arabidopsis thaliana
Source: Int J Mol Sci. 2025 May 17;26(10):4816. doi: 10.3390/ijms26104816 (PMC12112155; doi:10.3390/ijms26104816)
Supplement: Supplementary file 1 [file ijms-26-04816-s001.zip › Supplementary Tables.xlsx]

## Sheet: S1
Table S1. ONSEN inherited insertion sites and сorresponding genes in the TAIR10.1 genome.
Sample	TE	Zygocity	Chromosome: start..end	TEI orientation	Gene orientation	Gene	Name	Type		Description
#1-1	AT1TE59755	homo	NC_003074.8:6843656..6843661	plus	NA	-	-	-		-
#1-1	AT1TE12295	homo	NC_003071.7:15358424..15358429	plus	minus	AT2G36640	ECP63	coding		embryonic cell protein 63
#1-1	AT5TE15240	homo	NC_003075.7:16829762..16829768	minus	plus	AT4G35390	AGF1	coding		AT-hook protein of GA feedback 1
#1-1	AT1TE59755	homo	NC_003076.8:18148449..18148453	minus	minus	AT5G06675	AT5G06675	lncRNA		ncRNA
#1-1	AT1TE59755	homo	NC_003076.8:26578619..26578624	plus	minus	AT5G66600	AT5G66600	coding		electron transporter, putative (Protein of unknown function, DUF547)
#12-1	AT5TE15240	hetero	NC_003071.7:169679..169683	minus	NA	-	-	-		-
#12-1	AT1TE59755	homo	NC_003074.8:19557287..19557291	minus	NA	-	-	-		-
#12-1	AT1TE12295	homo	NC_003076.8:2404495..2404502	minus	NA	-	-	-		-
#12-1	AT1TE59755	homo	NC_003070.9:165940..165944	minus	plus	AT1G01448	AT1G01448	lncRNA		ncRNA
#12-1	AT1TE12295	homo	NC_003070.9:23504373..23504377	minus	minus	AT1G63370	AT1G63370	coding		Flavin-binding monooxygenase family protein
#12-1	AT3TE89830	homo	NC_003070.9:24318592..24318596	plus	plus	AT1G65450	GLC	coding		HXXXD-type acyl-transferase family protein
#12-1	AT3TE89830	homo	NC_003070.9:25881399..25881404	plus	plus	AT1G68840	RAV2	coding		related to ABI3/VP1 2
#12-1	AT1TE12295	hetero	NC_003071.7:684927..684931	minus	plus	AT2G02540	HB21	coding		homeobox protein 21
#12-1	AT1TE12295	hetero	NC_003071.7:1001318..1001322	plus	minus	AT2G03291	NA	NA		pseudogene of transmembrane protein
#12-1	AT1TE12295	hetero	NC_003071.7:2614798..2614803	minus	plus	AT2G06560	AT2G06560	TE gene		transposable element gene / non-LTR retrotransposon family (LINE)
#12-1	AT1TE12295	hetero	NC_003071.7:14489344..14489348	minus	minus	AT2G34340	AT2G34340	coding		senescence regulator (Protein of unknown function, DUF584)
#12-1	AT1TE59755	hetero	NC_003071.7:15105060..15105065	minus	plus	AT2G35950	EDA12	coding		embryo sac development arrest 12
#12-1	AT1TE12295	hetero	NC_003071.7:18808727..18808731	plus	minus	AT2G45660	AGL20/SOC1	coding		AGAMOUS-like 20
#12-1	AT1TE59755	homo	NC_003074.8:28147..28153	plus	plus	AT3G01085	AT3G01085	coding		Protein kinase superfamily protein
#12-1	AT1TE12295	hetero	NC_003074.8:10541312..10541322	plus	minus	AT3G28280	AT3G28280	coding		F-box/associated interaction domain protein
#12-1	AT1TE59755	homo	NC_003074.8:11695989..11695995	minus	plus	AT3G29791	AT3G29791	coding		hypothetical protein
#12-1	AT1TE12295	homo	NC_003075.7:176387..176391	plus	minus	AT4G00400	GPAT8	coding		glycerol-3-phosphate acyltransferase 8
#12-1	AT5TE15240	homo	NC_003075.7:301834..301839	minus	minus	AT4G00730	ANL2	coding		Homeobox-leucine zipper family protein / lipid-binding START domain-containing protein
#12-1	AT5TE15240	hetero	NC_003075.7:8010670..8010677	minus	minus	AT4G13820	AT4G13820	coding		transposable element gene / gypsy-like retrotransposon family
#12-1	AT1TE12295	homo	NC_003075.7:8453380..8453384	minus	minus	AT4G14740	FL3	coding		Leucine-rich repeat (LRR) family protein
#12-1	AT1TE59755	homo	NC_003075.7:10188602..10188606	plus	minus	AT4G18440	AT4G18440	coding		auxin canalization protein (DUF828)
#12-1	AT1TE12295	homo	NC_003075.7:16380335..16380341	plus	minus	AT4G34215	AT4G34215	coding		L-Aspartase-like family protein
#12-1	AT5TE15240	homo	NC_003076.8:259607..259611	plus	plus	AT5G01690	CHX27	coding		carbohydrate esterase, putative (DUF303)
#12-1	AT1TE59755	homo	NC_003076.8:5956357..5956363	minus	plus	AT5G17980	AT5G17980	coding		cation/H+ exchanger 27
#12-1	AT1TE59755	homo	NC_003076.8:6412550..6412557	minus	minus	AT5G19110	AT5G19110	coding		C2 calcium/lipid-binding plant phosphoribosyltransferase family protein
#12-1	AT5TE15240	homo	NC_003076.8:7077362..7077366	minus	minus	AT5G20860	AT5G20860	coding		Eukaryotic aspartyl protease family protein
#12-1	AT3TE89830	hetero	NC_003076.8:15372467..15372472	minus	plus	AT5G38393	NA	NA		Plant invertase/pectin methylesterase inhibitor superfamily
#12-1	AT1TE12295	hetero	NC_003076.8:17264719..17264724	minus	minus	AT5G43040	AT5G43040	coding		pseudogene of F-box/RNI-like superfamily protein
#12-1	AT1TE12295	hetero	NC_003076.8:18809938..18809943	plus	minus	AT5G46370	KCO2	coding		Cysteine/Histidine-rich C1 domain family protein
#12-1	AT1TE12295	hetero	NC_003076.8:20919427..20919432	minus	minus	AT5G51500	AT5G51500	coding		Ca2+ activated outward rectifying K+ channel 2
#12-1	AT5TE15240	homo	NC_003076.8:22771918..22771924	minus	minus	AT5G56250	HAP8	coding		Plant invertase/pectin methylesterase inhibitor superfamily
#12-1	AT1TE59755	hetero	NC_003076.8:24673227..24673231	minus	minus	AT5G61370	AT5G61370	coding		hapless 8
#13-1	AT3TE92525	hetero	NC_003071.7:18728321..18728325	minus	plus	AT2G45430	AHL22	coding		Pentatricopeptide repeat (PPR) superfamily protein
#13-1	AT1TE59755	hetero	NC_003074.8:10580790..10580795	plus	minus	AT3G28315	NA	NA		AT-hook motif nuclear-localized protein 22
#13-1	AT1TE12295	homo	NC_003074.8:16784140..16784145	minus	plus	AT3G45710	AT3G45710	coding		transposable element gene / Copia-like retrotransposon family
#13-1	AT1TE12295	homo	NC_003074.8:22759441..22759447	plus	plus	AT3G61490	AT3G61490	coding		Major facilitator superfamily protein
#13-1	AT1TE12295	hetero	NC_003075.7:12635767..12635772	minus	plus	AT4G24450	PWD	coding		Pectin lyase-like superfamily protein
#13-1	AT3TE92525	hetero	NC_003075.7:14520782..14520786	minus	plus	AT4G29620	AT4G29620	coding		phosphoglucan, water dikinase
#13-1	AT3TE92525	hetero	NC_003075.7:15551270..15551274	minus	plus	AT4G32200	ASY2	coding		Cytidine/deoxycytidylate deaminase family protein
#13-1	AT1TE12295	homo	NC_003076.8:18652821..18652826	plus	plus	AT5G45990	AT5G45990	coding		DNA-binding HORMA family protein
#14-2	AT5TE15240	homo	NC_003074.8:3772739..3772746	minus	plus	AT3G11920	AT3G11920	coding		crooked neck protein, putative / cell cycle protein
#14-2	AT3TE92525	hetero	NC_003074.8:3852685..3852690	minus	plus	AT3G12090	TET6	coding		glutaredoxin-like protein
#14-2	AT1TE59755	homo	NC_003074.8:17266790..17266794	plus	minus	AT3G46890	AT3G46890	coding		tetraspanin6
#14-2	AT5TE15240	hetero	NC_003076.8:37909..37916	minus	plus	AT5G01100	FRB1	coding		maternal effect embryo arrest protein
#14-2	AT1TE12295	hetero	NC_003076.8:1494310..1494317	minus	plus	AT5G05060	AT5G05060	coding		O-fucosyltransferase family protein
#14-2	AT1TE12295	hetero	NC_003076.8:22771599..22771605	minus	minus	AT5G56250	HAP8	coding		Cystatin/monellin superfamily protein
#7-5	AT1TE12295	hetero	NC_003070.9:4423658..4423662	plus	plus	AT1G12970	PIRL3	coding		hapless 8
#7-5	AT1TE12295	homo	NC_003070.9:29578507..29578515	minus	NA	AT1TE96750	NA	TE		plant intracellular ras group-related LRR 3
#7-5	AT1TE12295	hetero	NC_003075.7:81658..81663	minus	minus	AT4G00190	PME38	coding		HELITRON3
#3-6	AT1TE12295	hetero	NC_003070.9:24963602..24963608	minus	minus	AT1G66910	AT1G66910	coding		pectin methylesterase 38
#3-6	AT1TE12295	hetero	NC_003074.8:3951429..3951434	minus	minus	AT3G12440	AT3G12440	coding		Protein kinase superfamily protein
										Polynucleotidyl transferase, ribonuclease H-like superfamily protein

## Sheet: S2
Table S2. The positions of the ONSEN insertions detected by CANS sequencing of Col-0 plants grown on Z&A medium and subjected to heat-stress.
Chromosome	Start	End	Gene
Chr1	46000	46040	AT1G01080
Chr1	204010	204050	AT1G01560
Chr1	677624	677664	AT1G02980
Chr1	924018	924058	AT1G03710
Chr1	924453	924493	AT1G03710
Chr1	952293	952333	-
Chr1	954804	954844	AT1G03790
Chr1	957716	957756	AT1G03800
Chr1	1057984	1058024	AT1G04090
Chr1	1237596	1237636	AT1G04540
Chr1	1526241	1526281	AT1G05250
Chr1	2525661	2525701	AT1G08090
Chr1	3099710	3099750	AT1G09570
Chr1	3396396	3396436	AT1G10360
Chr1	3729674	3729714	-
Chr1	3785172	3785212	AT1G11270
Chr1	4065494	4065534	AT1G12030
Chr1	4557642	4557682	AT1G13300
Chr1	5571389	5571429	AT1G16290
Chr1	5727848	5727888	AT1G16740
Chr1	6103733	6103773	AT1G17745
Chr1	6501401	6501441	AT1G18840
Chr1	6773861	6773901	AT1G19570
Chr1	6964183	6964223	AT1G20080
Chr1	7105045	7105085	AT1G20510
Chr1	7813349	7813389	AT1G22130
Chr1	8057649	8057689	AT1G22760
Chr1	8469618	8469658	AT1G23950
Chr1	8693701	8693741	AT1G24530
Chr1	9590556	9590596	AT1G27580
Chr1	10894054	10894094	AT1G30700
Chr1	10918473	10918513	AT1G30760
Chr1	11072192	11072232	AT1G31040
Chr1	11339924	11339964	AT1G31670
Chr1	11340119	11340159	AT1G31670
Chr1	11524554	11524594	-
Chr1	15604993	15605033	AT1G41830
Chr1	18013141	18013181	AT1G48700
Chr1	19092450	19092490	AT1G51480
Chr1	20838066	20838106	AT1G55740
Chr1	21062842	21062882	AT1G56250
Chr1	21737897	21737937	AT1G58520
Chr1	21762035	21762075	AT1G58602
Chr1	23054882	23054922	AT1G62340
Chr1	23368013	23368053	AT1G63030
Chr1	23440170	23440210	AT1G63206
Chr1	24408583	24408623	AT1G65630
Chr1	24783301	24783341	AT1G66440
Chr1	24922054	24922094	-
Chr1	24995768	24995808	AT1G66970
Chr1	25137532	25137572	AT1G67195
Chr1	25668156	25668196	-
Chr1	26453354	26453394	AT1G70250
Chr1	27134424	27134464	AT1G72125
Chr1	27311836	27311876	AT1G72520
Chr1	27406801	27406841	AT1G72830
Chr1	27436236	27436276	AT1G72910
Chr1	27786390	27786430	AT1G73880
Chr1	28348540	28348580	AT1G75510
Chr1	29339399	29339439	AT1G78020
Chr1	29606953	29606993	AT1G78720
Chr1	29611012	29611052	AT1G78740
Chr1	29634693	29634733	AT1G78820
Chr1	30014215	30014255	AT1G79770
Chr1	12745	12785	AT1G01030
Chr1	52109	52149	AT1G01110
Chr1	177812	177852	AT1G01480
Chr1	677854	677894	AT1G02980
Chr1	1931065	1931105	AT1G06320
Chr1	2526420	2526460	-
Chr1	3020654	3020694	AT1G09350
Chr1	3786806	3786846	AT1G11270
Chr1	3829697	3829737	AT1G11370
Chr1	4704120	4704160	AT1G13710
Chr1	5791092	5791132	AT1G16930
Chr1	6387537	6387577	AT1G18560
Chr1	6846405	6846445	AT1G19800
Chr1	7469220	7469260	AT1G21326
Chr1	7554880	7554920	AT1G21560
Chr1	7847116	7847156	AT1G22220
Chr1	7916360	7916400	AT1G22420
Chr1	8200216	8200256	-
Chr1	8344358	8344398	AT1G23520
Chr1	8362981	8363021	AT1G23610
Chr1	8463585	8463625	AT1G23935
Chr1	9621025	9621065	-
Chr1	9752760	9752800	AT1G27980
Chr1	11022823	11022863	-
Chr1	11188489	11188529	AT1G31290
Chr1	11488168	11488208	AT1G31990
Chr1	11523650	11523690	-
Chr1	11840101	11840141	-
Chr1	12007337	12007377	AT1G33110
Chr1	12192246	12192286	AT1G33612
Chr1	12295125	12295165	AT1G33860
Chr1	18018390	18018445	AT1G48720
Chr1	19083688	19083728	-
Chr1	19686592	19686632	AT1G52870
Chr1	19930785	19930825	AT1G53420
Chr1	20091619	20091659	AT1G53820
Chr1	20682578	20682618	AT1G55390
Chr1	20698891	20698931	AT1G55430
Chr1	20822975	20823015	AT1G55700
Chr1	21168313	21168353	AT1G56510
Chr1	21529831	21529875	-
Chr1	22149662	22149702	-
Chr1	23337526	23337566	AT1G62990
Chr1	23505673	23505713	AT1G63380
Chr1	23770372	23770412	AT1G64060
Chr1	24021406	24021446	AT1G64630
Chr1	24609794	24609834	AT1G66110
Chr1	24994842	24994882	AT1G66970
Chr1	25409773	25409813	AT1G67770
Chr1	25684934	25684974	AT1G68480
Chr1	26514982	26515022	AT1G70370
Chr1	27745179	27745219	AT1G73790
Chr1	28406540	28406580	AT1G75640
Chr1	28560947	28560987	AT1G76130
Chr1	28691858	28691898	-
Chr1	28767363	28767403	AT1G76650
Chr1	29541854	29541894	AT1G78540
Chr1	29606689	29606729	AT1G78720
Chr1	29611090	29611130	AT1G78740
Chr1	29643265	29643305	AT1G78850
Chr1	30053187	30053227	AT1G79900
Chr1	30137892	30137932	-
Chr2	225312	225352	AT2G01500
Chr2	344575	344615	AT2G01800
Chr2	618954	618994	AT2G02350
Chr2	656907	656947	-
Chr2	794910	794950	-
Chr2	5834879	5834919	AT2G13900
Chr2	6184257	6184297	AT2G14520
Chr2	6422160	6422200	-
Chr2	7584791	7584831	AT2G17470
Chr2	8000155	8000195	AT2G18450
Chr2	8078537	8078577	AT2G18620
Chr2	8833426	8833466	AT2G20495
Chr2	9332380	9332420	AT2G21890
Chr2	9381390	9381430	AT2G22060
Chr2	9581230	9581270	AT2G22540
Chr2	10529913	10529953	AT2G24735
Chr2	10838216	10838256	-
Chr2	10933663	10933703	AT2G25680
Chr2	11227015	11227055	AT2G26380
Chr2	11247464	11247504	AT2G26440
Chr2	11566355	11566395	AT2G27080
Chr2	11968186	11968226	AT2G28085
Chr2	12013933	12013973	-
Chr2	12250939	12250979	AT2G28590
Chr2	12710466	12710506	AT2G29750
Chr2	12872598	12872638	AT2G30140
Chr2	12918622	12918662	-
Chr2	13014989	13015029	AT2G30550
Chr2	13655758	13655798	AT2G32140
Chr2	14247470	14247510	AT2G33670
Chr2	14749407	14749447	AT2G34980
Chr2	15167342	15167382	AT2G36130
Chr2	15203514	15203554	AT2G36260
Chr2	15358419	15358459	AT2G36640
Chr2	15599086	15599126	AT2G37130
Chr2	15788066	15788106	AT2G37640
Chr2	15945398	15945438	AT2G38090
Chr2	16422802	16422842	-
Chr2	16689445	16689485	AT2G39980
Chr2	16865261	16865301	AT2G40380
Chr2	17209790	17209830	AT2G41280
Chr2	17239910	17239950	AT2G41370
Chr2	17240216	17240256	AT2G41370
Chr2	18076640	18076680	AT2G43570
Chr2	18608775	18608815	-
Chr2	19326465	19326505	AT2G47030
Chr2	19666973	19667013	AT2G48080
Chr2	595508	595548	AT2G02250
Chr2	684739	684779	AT2G02540
Chr2	745579	745619	-
Chr2	875297	875337	AT2G03000
Chr2	1062143	1062183	AT2G03500
Chr2	1378162	1378202	AT2G04100
Chr2	2244196	2244236	AT2G05850
Chr2	6182722	6182762	AT2G14520
Chr2	6714221	6714261	AT2G15400
Chr2	6793888	6793928	-
Chr2	8261181	8261221	AT2G19070
Chr2	8532567	8532607	AT2G19800
Chr2	9898358	9898398	AT2G23250
Chr2	10112428	10112468	AT2G23760
Chr2	10168657	10168697	-
Chr2	10256301	10256341	-
Chr2	10282557	10282597	AT2G24180
Chr2	11587081	11587121	AT2G27120
Chr2	11923142	11923182	AT2G27990
Chr2	12707608	12707648	AT2G29740
Chr2	13303892	13303932	AT2G31220
Chr2	14489569	14489609	AT2G34340
Chr2	14611509	14611549	AT2G34660
Chr2	14744317	14744357	AT2G34960
Chr2	15005150	15005190	AT2G35700
Chr2	16766809	16766849	AT2G40130
Chr2	16890896	16890936	-
Chr2	17234872	17234912	AT2G41360
Chr2	17310756	17310796	-
Chr2	17543738	17543778	AT2G42040
Chr2	17543995	17544035	AT2G42040
Chr2	17544482	17544522	AT2G42040
Chr2	17909718	17909758	AT2G43060
Chr2	19176348	19176388	-
Chr2	19259629	19259669	-
Chr2	19370165	19370205	AT2G47180
Chr2	19506284	19506324	AT2G47540
Chr3	245159	245199	AT3G01650
Chr3	560689	560729	AT3G02620
Chr3	1574890	1574930	AT3G05450
Chr3	1627504	1627544	AT3G05610
Chr3	2892593	2892633	AT3G09400
Chr3	2963828	2963868	AT3G09660
Chr3	3506170	3506210	AT3G11180
Chr3	3951991	3952031	AT3G12440
Chr3	4884044	4884084	-
Chr3	4958223	4958263	AT3G14770
Chr3	5398317	5398357	AT3G15950
Chr3	5439966	5440006	AT3G16030
Chr3	5505996	5506036	AT3G16240
Chr3	5518736	5518776	AT3G16280
Chr3	5903597	5903637	AT3G17280
Chr3	6231264	6231304	AT3G18180
Chr3	6675728	6675768	AT3G19270
Chr3	6715831	6715871	AT3G19380
Chr3	7212292	7212332	AT3G20640
Chr3	7238560	7238600	AT3G20710
Chr3	7375165	7375205	-
Chr3	7644789	7644829	AT3G21700
Chr3	7658064	7658104	-
Chr3	8653504	8653544	AT3G23950
Chr3	9193002	9193042	AT3G25240
Chr3	11655154	11655194	-
Chr3	15671935	15671975	-
Chr3	16301542	16301582	AT3G44753
Chr3	16362698	16362738	AT3G44820
Chr3	16780142	16780182	AT3G45700
Chr3	17073738	17073778	AT3G46400
Chr3	17200959	17200999	AT3G46700
Chr3	17262803	17262843	-
Chr3	17359253	17359293	AT3G47150
Chr3	17385840	17385880	AT3G47210
Chr3	18896613	18896653	AT3G50840
Chr3	20120646	20120686	AT3G54340
Chr3	20645764	20645804	AT3G55646
Chr3	20648037	20648077	AT3G55650
Chr3	20703965	20704005	AT3G55770
Chr3	21007390	21007430	AT3G56710
Chr3	21585777	21585817	AT3G58320
Chr3	21592603	21592643	AT3G58350
Chr3	22532307	22532347	-
Chr3	22776480	22776520	AT3G61550
Chr3	23012276	23012316	AT3G62150
Chr3	23346827	23346867	AT3G63200
Chr3	7242	7282	AT3G01030
Chr3	296875	296915	AT3G01830
Chr3	1054451	1054491	AT3G04060
Chr3	1776490	1776530	AT3G05937
Chr3	2506710	2506750	AT3G07850
Chr3	3465793	3465833	-
Chr3	3758606	3758646	AT3G11900
Chr3	3772895	3772935	AT3G11920
Chr3	4769699	4769739	AT3G14300
Chr3	4902657	4902697	AT3G14570
Chr3	5148150	5148190	AT3G15300
Chr3	5617878	5617918	AT3G16510
Chr3	6291486	6291526	AT3G18330
Chr3	6383984	6384024	AT3G18550
Chr3	7109365	7109405	AT3G20380
Chr3	7189465	7189505	AT3G20580
Chr3	7358936	7358976	-
Chr3	7373129	7373169	-
Chr3	7582940	7582980	AT3G21530
Chr3	7707737	7707777	AT3G21880
Chr3	7726229	7726269	-
Chr3	7970707	7970747	AT3G22490
Chr3	8068550	8068590	AT3G22810
Chr3	9137409	9137449	AT3G25080
Chr3	9642802	9642842	-
Chr3	10350615	10350655	AT3G27890
Chr3	10469579	10469619	AT3G00460
Chr3	10548039	10548079	AT3G28290
Chr3	11897565	11897605	-
Chr3	14401711	14401751	-
Chr3	15775005	15775045	AT3G43960
Chr3	16566934	16566974	-
Chr3	16675867	16675907	AT3G00780
Chr3	17008323	17008363	AT3G46280
Chr3	17384002	17384042	-
Chr3	17388942	17388982	AT3G47220
Chr3	17390288	17390328	AT3G47220
Chr3	17883342	17883382	AT3G48290
Chr3	17886796	17886836	AT3G48300
Chr3	18970443	18970483	AT3G51070
Chr3	19466875	19466915	AT3G52500
Chr3	19720225	19720265	AT3G53210
Chr3	19857034	19857074	AT3G53550
Chr3	20426661	20426701	AT3G55110
Chr3	21072163	21072203	AT3G56920
Chr3	21562857	21562897	AT3G58210
Chr3	21592373	21592413	AT3G58350
Chr3	21788460	21788500	AT3G58960
Chr3	21788841	21788881	-
Chr3	22243307	22243347	AT3G60180
Chr3	22523099	22523149	AT3G60940
Chr3	22700485	22700550	-
Chr3	22758863	22758903	AT3G61490
Chr3	22932885	22932925	AT3G61920
Chr3	23183378	23183418	AT3G62680
Chr4	374599	374639	AT4G00890
Chr4	403709	403749	AT4G00940
Chr4	517129	517169	AT4G01230
Chr4	712638	712678	AT4G01670
Chr4	1401919	1401959	-
Chr4	5352487	5352527	-
Chr4	5451221	5451261	AT4G08560
Chr4	5855441	5855481	AT4G09190
Chr4	5932345	5932385	AT4G09350
Chr4	7008716	7008756	AT4G11590
Chr4	7162313	7162353	AT4G11920
Chr4	7270048	7270088	AT4G12150
Chr4	7301503	7301543	-
Chr4	7551646	7551686	AT4G12910
Chr4	8119506	8119546	AT4G14080
Chr4	8146757	8146797	AT4G14140
Chr4	8289463	8289503	-
Chr4	8294250	8294290	AT4G14400
Chr4	8734283	8734323	-
Chr4	9092398	9092438	AT4G16050
Chr4	9323325	9323377	-
Chr4	10761808	10761848	AT4G19800
Chr4	10933092	10933132	AT4G20240
Chr4	12872378	12872418	AT4G25070
Chr4	12985571	12985611	-
Chr4	14136027	14136067	AT4G28620
Chr4	15431618	15431658	AT4G31900
Chr4	15681623	15681663	AT4G32500
Chr4	16281572	16281612	AT4G33970
Chr4	16717109	16717149	AT4G35120
Chr4	16830310	16830350	AT4G35390
Chr4	17568738	17568778	AT4G37360
Chr4	17581746	17581786	AT4G37390
Chr4	18024466	18024506	AT4G38545
Chr4	113644	113684	AT4G00250
Chr4	143363	143403	AT4G00330
Chr4	502630	502670	AT4G01180
Chr4	706510	706550	AT4G01650
Chr4	827237	827277	AT4G01915
Chr4	839441	839481	AT4G01930
Chr4	858714	858754	-
Chr4	1177951	1177991	AT4G02670
Chr4	1554784	1554824	AT4G03500
Chr4	2479714	2479754	AT4G04890
Chr4	2770746	2770786	-
Chr4	6013510	6013550	-
Chr4	6072922	6072962	AT4G09600
Chr4	6373183	6373223	AT4G10265
Chr4	6795786	6795826	AT4G11140
Chr4	6968562	6968602	AT4G11470
Chr4	7065893	7065933	AT4G11720
Chr4	7303973	7304013	AT4G12290
Chr4	7918321	7918361	AT4G13610
Chr4	8037825	8037865	-
Chr4	9320513	9320573	-
Chr4	9896287	9896327	AT4G17800
Chr4	10273157	10273197	-
Chr4	10359010	10359050	AT4G18900
Chr4	10483335	10483375	AT4G19170
Chr4	10645527	10645567	AT4G19520
Chr4	10801842	10801882	AT4G06925
Chr4	11052247	11052287	AT4G20540
Chr4	11142532	11142572	AT4G20810
Chr4	11143818	11143858	-
Chr4	11206853	11206893	-
Chr4	11700757	11700797	AT4G22080
Chr4	11737616	11737656	AT4G22170
Chr4	12200678	12200718	AT4G23355
Chr4	12725351	12725391	AT4G24660
Chr4	12985503	12985543	-
Chr4	13128769	13128809	AT4G25810
Chr4	13321053	13321093	AT4G26330
Chr4	13986074	13986114	AT4G28190
Chr4	15274989	15275029	AT4G31500
Chr4	15432189	15432229	AT4G31900
Chr4	15676729	15676769	AT4G32480
Chr4	16717618	16717658	AT4G35120
Chr4	17046379	17046419	AT4G36030
Chr4	17585667	17585707	AT4G37400
Chr4	17913498	17913538	AT4G38190
Chr4	17982945	17982985	AT4G38420
Chr4	17984638	17984678	AT4G38420
Chr4	18387791	18387831	AT4G39590
Chr4	18442224	18442264	AT4G39756
Chr4	18561226	18561266	AT4G40050
Chr5	22847	22887	AT5G01060
Chr5	454153	454193	-
Chr5	629550	629590	-
Chr5	633097	633137	AT5G02790
Chr5	695573	695613	AT5G02970
Chr5	1464668	1464708	AT5G04970
Chr5	1494163	1494203	AT5G05060
Chr5	1537136	1537176	AT5G05180
Chr5	1757635	1757675	AT5G05840
Chr5	2169881	2169921	AT5G06990
Chr5	2472803	2472843	AT5G07760
Chr5	2475563	2475603	AT5G07770
Chr5	2949372	2949412	AT5G09470
Chr5	3003742	3003782	AT5G09700
Chr5	3026566	3026606	AT5G09750
Chr5	3400872	3400912	AT5G10760
Chr5	3972719	3972759	AT5G12280
Chr5	4274218	4274258	AT5G13330
Chr5	5349693	5349733	AT5G16340
Chr5	5358148	5358188	AT5G16370
Chr5	5956526	5956566	AT5G17980
Chr5	6287152	6287192	AT5G18850
Chr5	6477739	6477792	-
Chr5	6614670	6614710	AT5G19600
Chr5	7484964	7485004	AT5G22550
Chr5	7753289	7753329	AT5G23100
Chr5	7798688	7798728	AT5G23170
Chr5	7810861	7810901	AT5G23210
Chr5	8227342	8227382	AT5G24220
Chr5	9518826	9518866	AT5G04355
Chr5	9643722	9643762	-
Chr5	9944272	9944312	AT5G27920
Chr5	10117441	10117481	-
Chr5	10196586	10196626	-
Chr5	13922909	13922949	AT5G35753
Chr5	15097357	15097397	-
Chr5	15610756	15610796	AT5G38990
Chr5	15974372	15974412	AT5G39890
Chr5	16529825	16529865	AT5G41315
Chr5	17650778	17650818	-
Chr5	17720516	17720556	AT5G44040
Chr5	18295494	18295534	AT5G45210
Chr5	18807963	18808003	AT5G46360
Chr5	19482054	19482094	AT5G48070
Chr5	20792057	20792097	AT5G51160
Chr5	21027075	21027115	AT5G51760
Chr5	21254868	21254908	-
Chr5	22762729	22762769	AT5G56240
Chr5	22772854	22772894	AT5G56250
Chr5	24376512	24376552	AT5G60660
Chr5	24732717	24732757	AT5G61490
Chr5	24797910	24797950	AT5G61700
Chr5	25939790	25939830	AT5G64905
Chr5	26392970	26393010	AT5G65980
Chr5	26566461	26566501	AT5G66558
Chr5	26844648	26844688	AT5G67280
Chr5	73970	74010	AT5G01190
Chr5	157395	157435	AT5G01380
Chr5	215465	215505	AT5G01550
Chr5	259926	259966	AT5G01690
Chr5	395928	395968	AT5G02030
Chr5	507080	507120	AT5G02380
Chr5	1007868	1007908	AT5G03795
Chr5	1267102	1267142	AT5G04470
Chr5	1498991	1499031	AT5G05080
Chr5	1821184	1821224	AT5G06050
Chr5	2369069	2369109	AT5G07480
Chr5	2474270	2474310	AT5G07770
Chr5	2889749	2889789	AT5G09315
Chr5	2953089	2953129	AT5G09490
Chr5	3005596	3005636	-
Chr5	3014699	3014739	-
Chr5	3024272	3024312	AT5G09740
Chr5	3177123	3177163	AT5G01675
Chr5	3370748	3370788	AT5G10660
Chr5	3890576	3890616	AT5G12050
Chr5	4170669	4170709	AT5G13140
Chr5	4281521	4281561	AT5G13350
Chr5	4743123	4743163	AT5G14700
Chr5	5662220	5662260	AT5G17230
Chr5	5849021	5849061	-
Chr5	5913167	5913207	AT5G17880
Chr5	6672962	6673002	AT5G19730
Chr5	7013957	7013997	AT5G20710
Chr5	7369797	7369837	AT5G22260
Chr5	9477043	9477083	AT5G26920
Chr5	10641227	10641267	-
Chr5	14142126	14142166	AT5G36002
Chr5	14528899	14528939	AT5G36870
Chr5	14840635	14840675	AT5G37420
Chr5	15274069	15274109	-
Chr5	16751432	16751472	-
Chr5	16752335	16752375	-
Chr5	17024904	17024944	AT5G42580
Chr5	17102817	17102857	AT5G42655
Chr5	17634027	17634067	AT5G43870
Chr5	18149539	18149579	AT5G44940
Chr5	18302766	18302806	AT5G45230
Chr5	18761156	18761196	AT5G46260
Chr5	18807361	18807401	AT5G46360
Chr5	18811654	18811694	AT5G46370
Chr5	19154864	19154904	-
Chr5	19994604	19994644	AT5G49310
Chr5	20092318	20092358	AT5G49520
Chr5	20725766	20725806	AT5G50940
Chr5	20910561	20910601	AT5G51480
Chr5	21292875	21292915	AT5G52460
Chr5	22232640	22232680	AT5G54720
Chr5	22846559	22846599	AT5G56400
Chr5	23101358	23101398	AT5G57090
Chr5	23544156	23544196	AT5G58180
Chr5	23602496	23602536	-
Chr5	23873078	23873118	AT5G59130
Chr5	24161934	24161974	AT5G60010
Chr5	24191589	24191629	AT5G60070
Chr5	25009883	25009923	AT5G62260
Chr5	25229396	25229436	AT5G62840
Chr5	26034802	26034842	AT5G65165
Chr5	26192791	26192831	AT5G65530
Chr5	26368944	26368984	-

## Sheet: S3
Table S3. SNPs identified in the alignment of RT domain sequences from ONSEN in Col-0.
Alignment position	85	176	185	199	205	292	299	319	378	390	401	555	585	612	685	741
ONSEN copy / consensus base	G	G	C	G	G	G	C	C	C	G	C	C	G	G	G	G
ONSEN1	-	-	T	-	-	-	-	-	-	-	T	-	A	-	-	-
ONSEN2	-	-	T	-	-	-	-	-	-	-	T	-	A	-	-	A
ONSEN3	-	-	-	C	-	-	-	-	G	-	-	-	A	-	-	-
ONSEN4	-	-	-	-	-	-	-	-	-	A	-	-	-	-	-	-
ONSEN5	A	T	-	-	-	-	-	-	-	-	-	T	-	A	-	-
ONSEN6	-	-	-	-	A	-	-	-	-	-	T	T	-	-	-	-
ONSEN7	-	-	-	-	-	T	T	T	-	-	-	T	-	-	A	-
Reference genome - TAIR10.1
Reverse transcriptase annotation - DANTE v.0.1.9
Alignment - mafft v.7.453
Length of alignment - 768

## Sheet: S4
Table S4. SNPs in the RT domain of ONSEN inherited insertions in M2 plants used for parental ONSEN determination.
M2 plant	Position in alignment	85	176	185	199	205	292	299	319	378	390	401	555	585	612	685	741	Parental ONSEN copy	Supported SNPs
#12-1	ONSEN insertion / consensus base	G	G	C	G	G	G	C	C	C	G	C	C	G	G	G	G
	NC_003070.9:165940..165944	A	T	-	-	-	-	-	-	-	-	-	T	-	A	-	-	ONSEN5	4
	NC_003070.9:23504373..23504377	-	-	-	C	-	-	-	-	-	-	-	-	A	-	-	-	ONSEN3	2
	NC_003070.9:25881399..25881404	-	-	-	-	A	-	-	-	-	-	T	T	-	-	-	-	ONSEN6	3
	NC_003071.7:169679..169683	-	-	-	С	-	-	-	-	G	-	-	T	A	-	-	-	ONSEN3	3
	NC_003071.7:1001318..1001322	-	-	T	-	-	-	-	-	-	-	T	T	A	-	-	-	ONSEN1	4
	NC_003071.7:2614798..2614803	-	-	-	-	-	-	-	-	-	-	T	-	A	-	-	-	ONSEN1	3
	NC_003071.7:14489344..14489348	-	-	T	-	-	-	-	-	-	-	T	-	A	-	-	-	ONSEN1	4
	NC_003071.7:15105060..15105065	A	T	-	-	-	-	-	-	-	-	T	-	A	-	-	-	ONSEN1 or ONSEN5	5
	NC_003071.7:18808727..18808731	-	-	T	-	-	-	-	-	-	-	T	-	A	-	-	-	ONSEN1	4
	NC_003074.8:28147..28153	A	T	-	-	-	-	-	-	-	-	-	T	-	A	-	-	ONSEN5	4
	NC_003074.8:10541312..10541322	-	-	-	-	-	-	-	-	-	-	T	T	A	-	-	-	ONSEN1	3
	NC_003074.8:11695989..11695995	A	T	-	-	-	-	-	-	-	-	-	T	-	A	-	-	ONSEN5	4
	NC_003074.8:19557287..19557291	-	-	T	-	-	-	-	-	-	-	-	T	-	A	A	-	ONSEN1 or ONSEN5	4
	NC_003075.7:301834..301839	-	-	-	C	-	-	-	-	G	-	-	-	A	-	-	-	ONSEN3	3
	NC_003075.7:8453380..8453384	-	-	T	-	-	-	-	-	-	-	T	-	A	-	-	-	ONSEN1	4
	NC_003075.7:10188602..10188606	A	T	-	-	-	-	-	-	-	-	-	T	-	A	-	-	ONSEN5	4
	NC_003075.7:16380335..16380341	-	-	-	-	-	-	-	-	-	-	T	-	A	-	-	-	ONSEN1	3
	NC_003076.8:2404495..2404502	-	-	-	-	-	-	-	-	-	-	T	T	A	-	-	-	ONSEN1 or ONSEN6	4
	NC_003076.8:5956357..5956363	A	T	-	-	-	-	-	-	-	-	-	T	-	A	-	-	ONSEN5	4
	NC_003076.8:6412551..6412557	A	T	-	-	-	-	-	-	-	-	-	T	-	A	-	-	ONSEN5	4
	NC_003076.8:7077362..7077366	-	-	-	-	-	-	-	-	-	-	-	-	-	-	-	-	ANY	-
	NC_003076.8:15372467..15372472	-	-	-	-	A	-	-	-	-	-	T	T	-	-	-	-	ONSEN6	3
	NC_003076.8:17264719..17264724	-	-	-	-	-	-	-	-	G	-	-	-	A	-	-	-	ONSEN3	2
	NC_003076.8:18809938..18809943	-	-	-	С	-	-	-	-	-	-	T	-	A	A	-	-	ONSEN1 or ONSEN3	4
	NC_003076.8:22771918..22771924	-	-	-	С	-	-	-	-	-	-	-	-	A	-	-	-	ONSEN3	2
	NC_003076.8:24673227..24673231	A	T	-	-	-	-	-	-	-	-	-	T	-	A	-	-	ONSEN5	4
#1-1	NC_003071.7:15358424..15358429	-	-	T	-	-	-	-	-	-	-	T	-	A	-	-	A	ONSEN2	4
	NC_003074.8:6843656..6843661	A	T	-	-	-	-	-	-	-	-	-	T	-	A	-	-	ONSEN5	4
	NC_003075.7:16829763..16829767	A	T	-	-	-	-	-	-	-	-	-	T	-	A	-	-	ONSEN5	4
	NC_003076.8:26578619..26578624	A	T	-	-	-	-	-	-	-	-	-	T	-	A	-	-	ONSEN5	4
#3-6	NC_003074.8:3951429..3951434	-	-	T	-	-	-	-	-	-	-	T	-	A	-	-	-	ONSEN1	4
#7-5	NC_003070.9:4423658..4423662	-	-	T	-	-	-	-	-	-	-	-	T	-	A	-	-	ONSEN1 or ONSEN5	4
	NC_003070.9:29578508..29578514	-	-	T	-	-	-	-	-	-	-	T	-	A	-	-	-	ONSEN1	4
#13-1	NC_003074.8:22759441..22759447	-	-	T	-	-	-	-	-	-	-	T	-	A	-	-	-	ONSEN1	4
	NC_003071.7:18728321..18728325	-	-	T	-	-	-	-	-	-	-	T	-	A	-	-	A	ONSEN2	4
	NC_003075.7:14520782..14520786	-	-	T	-	-	-	T	-	-	-	T	-	A	-	-	A	ONSEN2	4
	NC_003075.7:15551270..15551274	-	-	T	-	-	-	-	-	-	-	T	-	A	-	-	A	ONSEN2	4
#14-2	NC_003074.8:17266790..17266794	A	T	-	-	-	-	-	-	-	-	-	T	-	A	-	-	ONSEN5	4
	NC_003074.8:3772740..3772745	-	-	-	-	-	-	-	-	G	-	-	-	A	-	-	-	ONSEN3	2
	NC_003076.8:37909..37916	-	-	-	C	-	-	-	-	G	-	-	-	A	-	-	-	ONSEN3	3
	NC_003074.8:3852685..3852689	-	-	T	-	-	-	-	-	-	-	T	-	A	-	-	A	ONSEN2	4
	NC_003076.8:1494311..1494316	-	-	T	-	-	-	-	-	-	-	T	-	A	-	-	-	ONSEN1	4
	NC_003076.8:22771599..22771604	-	-	T	-	-	-	-	-	-	-	T	-	A	-	-	-	ONSEN1	4

## Sheet: S5
Table S5. Number of inherited ONSEN insertions per original ONSEN copy in M2 plants.
Original copy	M2 plant						Total number
	#12-1	#1-1	#3-6	#7-5	#13-1	#14-2
ONSEN1	7	0	1	1	1	2	12
ONSEN2	0	1	0	0	3	1	5
ONSEN3	5	0	0	0	0	3	8
ONSEN4	0	0	0	0	0	0	0
ONSEN5	7	3	0	0	0	1	11
ONSEN6	1	0	0	0	0	0	1
ONSEN7	0	0	0	0	0	0	0
ONSEN1 or ONSEN3	1	0	0	0	0	0	1
ONSEN1 or ONSEN5	2	0	0	1	0	0	3
ONSEN1 or ONSEN6	1	0	0	0	0	0	1

## Sheet: S6
Table S6. ONSEN insertion sites distribution among chromatin states in Arabidopsis thaliana.
State	Preferential epigenetics marks	Preferential location	ONSEN insertion sites, count
			Inherited (this issue)	Somatic (Merkulov et al., 2023)	hcLines (Roquis et al., 2021)	Random
State 1	H3.3	3'UTR	0	9	2	14
State 2	H3.3, histone acetylation,H3K4me2,H2A.Z	CDS,3'UTR	0	10	5	4
State 3	H3K4me1,H3.3,H3.1	CDS	2	9	4	6
State 4	H3K4me1,H3.3	CDS,intron	1	3	5	19
State 5	H3K4me1,H3K36me3,H3.3,H3.1	CDS	0	4	0	15
State 6	H3K4me1,H3K36me3	intron	0	2	1	30
State 7	H3K4me1,H3K36me3,H3K4me2	CDS,intron	0	6	4	12
State 8	H3K4me1,H3K4me2,H2A.Z	CDS	5	41	23	4
State 9	H3K4me1	intron	1	9	10	16
State 10	H2A.Z	CDS,intron	3	24	11	24
State 11	H3K27me3,H2A.Z,H3K4me2	CDS	18	123	30	12
State 12	H3K27me3,H2A.Z	Promoter,CDS,intron,intergenic	6	77	42	24
State 13	H3K27me3,H2A.Z	Promoter,intergenic	1	13	4	5
State 14	H3K27me3	Promoter,intergenic	0	16	8	23
State 15	H3K27me3,accessible DNA	Promoter,intergenic	0	4	1	4
State 16	accessible DNA	Promoter,intergenic	0	2	1	11
State 17	accessible DNA	Promoter	0	6	0	17
State 18	accessible DNA	Promoter	0	3	1	10
State 19	accessible DNA	Promoter,snRNA	0	2	0	6
State 20	accessible DNA	Promoter	1	3	3	13
State 21	accessible DNA	Promoter	1	10	2	15
State 22	histone acetylation,H3K4me2	coding gene,miRNA,snoRNA	3	24	4	4
State 23	accessible DNA,H3K36ac,H3K56ac,H4K16ac,H3K4me3	Promoter,5'UTR	2	10	1	6
State 24	accessible DNA,histone acetylation,H3K4me3	5'UTR,snoRNA	1	14	6	14
State 25	histone acetylation,H3K4me3,H3K4me2,H2A.Z	intron	2	15	8	11
State 26	histone acetylation,H3K4me3,H3K4me2,H2A.Z	CDS	3	36	23	8
State 27	H3K4me2,histone acetylation,H3K4me3,H2A.Z	CDS	5	64	26	5
State 28	H3K4me3,H3K4me2,H2A.Z	intron	2	16	3	8
State 29	weak signal	intergenic	0	7	5	23
State 30	rare signal	intergenic	1	9	5	59
State 31	DNA methylation,H3K9me2,H3K27me3	intergenic,miRNA	0	0	1	12
State 32	DNA methylation,H3K9me2	intergenic,TE	0	5	0	18
State 33	H3K9me2,DNA methylation	TE	0	1	0	31
State 34	H3K9me2,DNA methylation,H3K27me1	TE,miRNA	0	2	0	20
State 35	H3K9me2,DNA methylation,H2A.X	intergenic,pericentromere	0	0	0	3
State 36	CENH3,H3K9me2,DNA methylation,accessible DNA	rRNA,tRNA,centromere	0	0	0	2

## Sheet: S7
Table S7. Gene ontology analysis of genes harboring novel ONSEN insertions
Enrichment FDR	nGenes	Pathway Genes	Fold Enrichment	Pathway	Genes
0.0345787210455519	4	145	17.3216300940439	GO:0042545 cell wall modification	PME38 AT5G20860 AT5G51500 ANL2
0.106243734640978	3	98	19.221706864564	GO:0045490 pectin catabolic process	PME38 AT5G20860 AT5G51500
0.143366784383717	3	150	12.5581818181818	GO:0009739 response to gibberellin	AT2G34340 AGL20 AGF1
0.143366784383717	3	168	11.2126623376623	GO:0010393 galacturonan metabolic process	PME38 AT5G20860 AT5G51500
0.143366784383717	5	579	5.42235829800597	GO:0045229 external encapsulating structure organization	PME38 FRB1 AT5G20860 AT5G51500 ANL2
0.143366784383717	3	167	11.279804028307	GO:0045488 pectin metabolic process	PME38 AT5G20860 AT5G51500
0.143366784383717	5	532	5.9014012303486	GO:0071555 cell wall organization	PME38 FRB1 AT5G20860 AT5G51500 ANL2
0.170503817038748	3	192	9.81107954545454	GO:0000272 polysaccharide catabolic process	PME38 AT5G20860 AT5G51500
0.170503817038748	1	4	156.977272727273	GO:0006723 cuticle hydrocarbon biosynthetic process	ANL2
0.170503817038748	1	5	125.581818181818	GO:0009647 skotomorphogenesis	AHL22
0.170503817038748	1	5	125.581818181818	GO:0030322 stabilization of membrane potential	KCO2
0.170503817038748	1	6	104.651515151515	GO:0042391 regulation of membrane potential	KCO2
0.170503817038748	3	255	7.38716577540107	GO:0043086 negative regulation of catalytic activity	PME38 AT5G20860 AT5G51500
0.170503817038748	1	6	104.651515151515	GO:0043473 pigmentation	ANL2
0.170503817038748	1	6	104.651515151515	GO:0043476 pigment accumulation	ANL2
0.170503817038748	1	5	125.581818181818	GO:0043478 pigment accumulation in response to UV light	ANL2
0.170503817038748	1	5	125.581818181818	GO:0043479 pigment accumulation in tissues in response to UV light	ANL2
0.170503817038748	1	5	125.581818181818	GO:0043480 pigment accumulation in tissues	ANL2
0.170503817038748	1	5	125.581818181818	GO:0043481 anthocyanin accumulation in tissues in response to UV light	ANL2
0.170503817038748	3	269	7.00270361608652	GO:0044092 negative regulation of molecular function	PME38 AT5G20860 AT5G51500
0.170503817038748	1	3	209.30303030303	GO:0044208 de novo AMP biosynthetic process	AT4G18440
0.170503817038748	5	700	4.48506493506494	GO:0071554 cell wall organization or biogenesis	PME38 FRB1 AT5G20860 AT5G51500 ANL2
0.170503817038748	1	4	156.977272727273	GO:0080157 regulation of plant-type cell wall organization or biogenesis	FRB1
0.183396197435318	6	1183	3.1846614923538	GO:0005975 carbohydrate metabolic process	AT3G61490 PME38 PWD FRB1 AT5G20860 AT5G51500
0.183396197435318	1	9	69.7676767676768	GO:0006216 cytidine catabolic process	AT4G29620
0.183396197435318	2	102	12.3119429590018	GO:0006813 potassium ion transport	KCO2 CHX27
0.183396197435318	1	8	78.4886363636364	GO:0007130 synaptonemal complex assembly	ASY2
0.183396197435318	1	9	69.7676767676768	GO:0009972 cytidine deamination	AT4G29620
0.183396197435318	1	9	69.7676767676768	GO:0010077 maintenance of inflorescence meristem identity	AGL20
0.183396197435318	3	299	6.30009121313469	GO:0016052 carbohydrate catabolic process	PME38 AT5G20860 AT5G51500
0.183396197435318	1	9	69.7676767676768	GO:0046087 cytidine metabolic process	AT4G29620
0.183396197435318	1	8	78.4886363636364	GO:0070193 synaptonemal complex organization	ASY2
0.186162532642575	1	10	62.7909090909091	GO:0006167 AMP biosynthetic process	AT4G18440
0.186162532642575	1	10	62.7909090909091	GO:0046133 pyrimidine ribonucleoside catabolic process	AT4G29620
0.186162532642575	1	10	62.7909090909091	GO:0046135 pyrimidine nucleoside catabolic process	AT4G29620
0.19893587779711	1	11	57.0826446280992	GO:0046131 pyrimidine ribonucleoside metabolic process	AT4G29620

## Sheet: S8
Table S8. Alternative splicing events for genes harboring novel ONSEN insertions.
Position on TAIR10.1	Sample	Gene	Prevailing AS events	Name	TEI zygocity	Gene expression in Col-0	Gene expression in M2	TEI orientation	Gene orientation	Insertion position
NC_003070.9:165940..165944	#12-1	AT1G01448	intronization	AT1G01448	homo	expressed	expressed	minus	plus	exon/intron
NC_003070.9:23504373..23504377	#12-1	AT1G63370	intronization	AT1G63370	homo	expressed	expressed	minus	minus	exon
NC_003070.9:25881399..25881404	#12-1	AT1G68840	TTS	RAV2	homo	expressed	expressed	plus	plus	exon
NC_003071.7:1001318..1001322	#12-1	AT2G03291	NA	NA	hetero	non expressed	non expressed	minus	plus	exon
NC_003071.7:2614798..2614803	#12-1	AT2G06560	NA	AT2G06560	hetero	non expressed	non expressed	minus	plus	exon
NC_003071.7:14489344..14489348	#12-1	AT2G34340	NA	AT2G34340	hetero	expressed	expressed	minus	minus	exon
NC_003071.7:15105060..15105065	#12-1	AT2G35950	NA	EDA12	hetero	expressed	expressed	minus	plus	exon
NC_003071.7:18808727..18808731	#12-1	AT2G45660	ATS, ATT	AGL20/SOC1	hetero	expressed	expressed	plus	minus	exon
NC_003074.8:10541312..10541322	#12-1	AT3G28280	NA	AT3G28280	hetero	non expressed	non expressed	plus	minus	exon
NC_003074.8:11695989..11695995	#12-1	AT3G29791	NA	AT3G29791	homo	non expressed	non expressed	minus	plus	intron
NC_003075.7:301834..301839	#12-1	AT4G00730	ATS, ATT	ANL2	homo	expressed	expressed	minus	minus	intron
NC_003075.7:8453380..8453384	#12-1	AT4G14740	intronization	FL3	homo	expressed	expressed	minus	minus	intron
NC_003075.7:10188602..10188606	#12-1	AT4G18440	intronization	AT4G18440	homo	expressed	expressed	plus	minus	intron
NC_003075.7:16380335..16380341	#12-1	AT4G34215	ATT	AT4G34215	homo	expressed	expressed	plus	minus	exon
NC_003076.8:6412551..6412557	#12-1	AT5G19110	NA	AT5G19110	homo	non expressed	non expressed	minus	minus	exon
NC_003076.8:15372467..15372472	#12-1	AT5G38393	NA	AT5G38393	hetero	non expressed	non expressed	minus	plus	exon
NC_003076.8:17264719..17264724	#12-1	AT5G43040	NA	AT5G43040	hetero	non expressed	non expressed	minus	minus	exon
NC_003076.8:18809938..18809943	#12-1	AT5G46370	NA	KCO2	hetero	non expressed	non expressed	plus	minus	intron
NC_003076.8:22771918..22771924	#12-1	AT5G56250	ATS	HAP8	homo	expressed	expressed	minus	minus	UTR
NC_003076.8:24673227..24673231	#12-1	AT5G61370	NA	AT5G61370	hetero	non expressed	non expressed	minus	minus	exon
NC_003074.8:3772740..3772745	#14-2	AT3G11920	NA	AT3G11920	homo	non expressed	non expressed	minus	plus	exon
NC_003074.8:3852685..3852689	#14-2	AT3G12090	ATS, ATT	TET6	hetero	expressed	expressed	minus	plus	exon
NC_003074.8:17266790..17266794	#14-2	AT3G46890	NA	AT3G46890	homo	non expressed	non expressed	plus	minus	exon
NC_003076.8:37909..37916	#14-2	AT5G01100	NA	FRB1	hetero	expressed	expressed	minus	plus	UTR
NC_003076.8:1494311..1494316	#14-2	AT5G05060	ATT	AT5G05060	hetero	expressed	expressed	minus	plus	intron
NC_003076.8:22771599..22771604	#14-2	AT5G56250	NA	HAP8	hetero	expressed	expressed	minus	minus	intron
NC_003070.9:4423658..4423662	#7-5	AT1G12970	NA	PIRL3	hetero	expressed	expressed	plus	plus	UTR

## Sheet: S9
Table S9. Primer sequences used in study
Name	Sequence 5'-3'	Experiment
ONSEN_RT_F *	CCACAAGAGGAACCAACGAA	qPCR
ONSEN_RT_R *	TTCGATCATGGAAGACCGG
ONSEN_probe	(FAM) AAGTCGGCAATAGCTTTGGCGAAGA (BHQ1)
ACT2_F	TGCCAATCTACGAGGGTTTC
ACT2_R	TTACAATTTCCCGCTCTGCT
ACT2_probe	(JOE) TCCGTCTTGACCTTGCTGGACG (BHQ-1)
GW_adaptor_F	GTAATACGACTCACTATAGGGCACGCGTGGTCGACGGCCCGGGCTGGT	Transposon display
GW_adaptor_R	(P) ACCAGCCC (NH2)
AP1	GTAATACGACTCACTATAGGGC
ONSEN_312 **	GCCTCCAAACTACAAAATATCTAAA
3070_1F	TTCGTACAGACAGGGATGGA	Novel insertion validation
3070_1R	AGTTCTCGGAGTTTGATCGC
3070_2F	TACCTAAACAACACGCCGAG
3070_2R	AGGTTGTATCCGGTAACGTTTT
3076_1F	TCAGTCTTCGCGGTGAATCT
3076_1R	TGATTCCTCTCGACCATGTCT
3075_1F	TACCTCGACAAAAACTCGGAA
3075_1R	GTGACTCACTCACATCGTGC
3070_3F	AGAAAGAATGTATACCCAGTGCAA
3070_3R	AAATGAGAAGTGTGACTGTGTTTT
ONSEN_312 **	GCCTCCAAACTACAAAATATCTAAA
ONSEN_3'LTR ***	AACACTTAAACACTTTCTCCA
ACT2_F	TGCCAATCTACGAGGGTTTC	Alternative splicing (AS) events validation
ACT2_R	TTACAATTTCCCGCTCTGCT
SOC1_ATT_F	GTGCTTTGTGATGCTGAAGTTT
SOC1_ATT_R	AGAACCCGGTCTTCCATGAT
SOC1_ATS_F	AAACTCTAGAACTTGGATTTGGC
SOC1_ATS_R	ATCTGTTGCAGCTCCTCGAT
RAV2_ATT_F	AAGTTCGGTCTGGTCCTGAG
RAV2_ATT_R	AACTCTAGAACTTGGATTTGGC
RAV2_normal_F	CGGACTAGAGCGGCAGTTAT
RAV2_normal_R	GGAACACCGTAACGCAAACA
SOC1_normal_F	GCCAGCTCCAATATGCAAGA
SOC1_normal_R	ATCTGTTGCAGCTCCTCGAT
* Cavrak et al., 2014
** Gaubert et al., 2017
*** Kim et al., 2021

## Sheet: S10
Table S10. Arabidopsis centromeric, pericentromeric heterochromatin, and euchromatic arm regions (from Underwood et al., 2011)
Region	Chromosome	Start	End
North pericentromere	Chr01	11420001	13920000
North pericentromere	Chr02	910001	2950000
North pericentromere	Chr03	10390001	12680000
North pericentromere	Chr04	1070001	3390000
North pericentromere	Chr05	8890001	10950000
South pericentromere	Chr01	15970001	18270000
South pericentromere	Chr02	4750001	7320000
South pericentromere	Chr03	14750001	16730001
South pericentromere	Chr04	4820001	6630000
South pericentromere	Chr05	13240001	15550000
Centromere	Chr01	13920001	15970000
Centromere	Chr02	2950001	4750000
Centromere	Chr03	12680001	14750000
Centromere	Chr04	3390001	4820000
Centromere	Chr05	10950001	13240000
North arm	Chr01	1	11420000
North arm	Chr02	1	910000
North arm	Chr03	1	10390000
North arm	Chr04	1	1070000
North arm	Chr05	1	8890000
South arm	Chr01	18270001	30427671
South arm	Chr02	7320001	19698289
South arm	Chr03	16730001	23459830
South arm	Chr04	6630001	18585056
South arm	Chr05	15550001	26975502

[truncated: 1 more sheets: S11]
